# Supplementary material for: Dynamic wrinkling pattern exhibiting tunable fluorescence for anticounterfeiting applications
Source: Nat Commun. 2020 Apr 14;11:1811. doi: 10.1038/s41467-020-15600-6 (PMC7156701; doi:10.1038/s41467-020-15600-6)
Supplement: Supplementary file 5 — Source Data [file 41467_2020_15600_MOESM5_ESM.xlsx]

## Sheet: Fig. 3b
Figure 3b
	Amplitude (nm)	Wavelength (μm)
0	619	12.8
	683	12.1
	534	11.7
5 min	306	12.3
	316	12.1
	379	12.2
10 min	231	11.3
	301	12.1
	188	11.7
15 min	235	11.8
	106	12.2
	100	11.8
20 min	130	11.9
	107	12.3
	94	13
30 min	46	12.6
	73	12.2
	45.4	11.5
60 min	10.3	12.5
	12.7	13.1
	6	12.4

## Sheet: Fig. 4b
Figure 4b
	Amplitude (nm)	Wavelength (μm)
0	642	11.6
	683	12.1
	518	12.8
15 s	485	12
	594	12.1
	408	12.1
30 s	455	12
	245	12.1
	265	12.3
60 s	147	10.8
	146	11.5
	90	11.7
120 s	49	11.4
	25	11.8
	24.3	12.2
180 s	39	11.1
	22	11.2
	21	12.3
300 s	9.6	12
	8.2	11.9
	2.9	10.6

## Sheet: Supplementary Fig. 10b
Supplementary Fig. 10b
	intensity difference
0	0
	0
	0
10 min	67
	76
	74
20 min	113
	98
	117
30 min	120
	114
	126
40 min	121
	133
	123

## Sheet: Supplementary Fig. 11a
Supplementary Fig. 11a
Cycle time	Amplitude (nm)
0	600
	494
	735
0.5	7.2
	8.3
	13.5
1	589
	544
	710
1.5	6.5
	3.6
	10.6
2	499
	601
	690
2.5	4.5
	4.4
	8.8
3	610
	564
	710
3.5	4.1
	6.1
	9.6
4	584
	536
	710
4.5	7.2
	5
	11.5
5	596
	508
	710
5.5	8.9
	5.7
	12.7
6	496
	599
	671
5.6	6.5
	8.8
	12.3
7	680
	620
	503
7.5	5
	3.8
	8.6
8	511
	610
	709
8.5	5
	5.2
	10.5
9	498
	620
	685
9.5	7.5
	4.6
	11
10	514
	619
	682
10.5	6.3
	11.8
	8.3
11	666
	620
	508
11.5	7.6
	5.2
	10.6
12	530
	609
	692
12.5	7.1
	8.2
	13.8
13	491
	624
	682
13.5	5.7
	12.5
	8.5
14	692
	618
	496
14.5	6
	11.4
	5.4
15	501
	608
	721
15.5	7
	9.8
	3.6
16	621
	679
	506
16.5	6.5
	10
	3.6
17	487
	623
	657
17.5	7.1
	10.4
	3.2
18	496
	619
	640
18.5	8.8
	13.8
	7.1
19	621
	689
	496
19.5	6
	12.5
	7
20	627
	693
	495
